# Supplementary material for: Building the National Antimicrobial Resistance Surveillance Network in Animals in Greece: A “One Health” Approach
Source: Antibiotics (Basel). 2023 Sep 13;12(9):1442. doi: 10.3390/antibiotics12091442 (PMC10525538; doi:10.3390/antibiotics12091442)
Supplement: Supplementary file 1 [file antibiotics-12-01442-s001.zip › Table S1.xlsx]

## Sheet: Φύλλο1
Supplementary Table S1: SWOT Analysis of the Pilot Project Organization in Greece.
		Public awareness and Policies	Flexibility and Utility	Data access and Sampling	Data management and Analysis	Harmonization	Representativeness	Geographical coverage	Collaboration and Integrated monitoring	Sustainability and Resources
	Strengths		Annually published report. Data presentation on trainings/lectures.	All isolates are currently stored for future investigation.		Only one accredited lab in the pilot project --> No needs of harmonization.	Pilot project: Small focus on only two bacterial pathogens and two animals species --> Easy to achieve good representativess.		A large number of stakeholders and competent authorities involved in the pilot project, good collaboration between the public and private sector (animal industry).	Experienced personnel.
			The existence of a steering committee and a coordination team (proactive, with regular meetings) improve flexibility.				Active sampling scheme ensures good representativeness.		Small country, so most on the field are known to each other --> easy to communicate
			Provide geographic results per Administrative Region.						Small Steering Committee (n=7) and Coordination Team (n=2) --> easier to organise.
			Can add other animal species and pathogens.						Direct collaboration with the human sector regarding AMR monitoring.
	Weaknesses	Participation in a voluntary basis.	Narrow scope of the pilot project, only two animal species and two bacterial pathogens	A lot of farmers may be afraid of exposing inappropriate antimicrobials use during their practice, in a voluntary basis, limiting the number of samples sent for bacteriological and AMR analyses.	Lack of efficient data management tools.	Disc diffusion used on all isolates at the moment.	Significant budget is needed to perform active surveillance monitoring and ensure good representativeness.	Only one private sector laboratory --> Even though in Central Greece, a good geographical coverage is not guaranteed.		Limited human and financial resources to expand the project, perform additional confirmatory and in-depth analyses/molecular investigations.
		The are no policies enforced by law for the pilot project implemetation.		Dependence on voluntary participation of labs.	Difficult to collect important clinical data regarding sampled animals (e.g. previous treatment).		To get a representative sample size for the whole country for each bacterial species.			No dedicated staff and time to analyse data and report.
				Dependent on only one lab for the data collection.
				Data collection based on a private lab, creating concerns for conflicts of interest with their customers (vets and farmers).
	Opportunities	AMR has been recognised as a high priority for govermental policy and there is govermental support in Greece.	Surveillance of more bacterial species.	Opportunity to integrate more data from other animal species and bacterial pathogens, from data collected by the private sector labs.		There is a Central public laboratory (National reference laboratory on AMR) involved that can advise on harmonization, if the project is expanded.	More private labs may be involved, possibly improving representativeness.	More private labs may be involved, possibly improving geographical coverage.	One Health concept becoming an interagency cooperation tool in Greece, which supports AMR surveillance in the animal sector, also including diseased animals.	Funding by the European Commission.
		The EU One Health action plan supports the need to monitor AMR in the One Health approach.		More labs (especially from the private sector) wish to join the network, however not in a voluntary basis.					EARS-Vet is an opportunity to learn about practices and solutions from other countries that could be applicable to Greece.
		Farmers and vets’ awareness on the AMR problem is high.		Large network of veterinary customers --> opportunity to motivate and collect more data.
		Increased public awareness on AMR may support funding efforts.
	Threats			Harsh economic situation in agriculture --> decreasing interest on participating on a voluntary basis and thus paying for sample analysis and data collection.	General data protection regulation (GDPR): possible threat for data sharing.	Other private labs need to be involved in the future, creating concerns for data and techniques harmonization.	Increase of the targeted animal species and pathogens without financial support will reduce potential for representativess			Staffing/resource levels decreasing.
				Development of private labs which are less likely to participate voluntarily.						Vulnerable system (if one person gets sick, it is hard to keep on the activities), due to very small team.
										More and more public labs are closing or merging.
